# Supplementary material for: Endoscopic‐Assisted Posterior Atlantoaxial Fusion: Technical Innovation and Clinical Experience
Source: Orthop Surg. 2026 Jun 10;18(8):1768–82. doi: 10.1111/os.70358 (PMC13399054; doi:10.1111/os.70358)
Supplement: Supplementary file 1 — Table S1: Open surgery cases. [file OS-18-1768-s001.xlsx]

## Sheet: Sheet1
No.	Age (yr)	Gender (M/F)	Height (cm)	Weight (kg)	Pre-op ADI (mm)	Post-op ADI (mm)	Pre-op C1-C2 joint height (mm)	Post-op C1-C2 joint height (mm)	Odontoid fracture	Transverse ligament injury	Disease duration (mo)	History of trauma	Congenital anomaly	Sensory disturbance	Motor dysfunction	JOA (Pre / Post / 1M / 3M)	VAS (Pre / Post / 1M / 3M)	Bone fusion at 3M	NDI (Pre / Post 1M / 3M)	Post-op complications	Blood loss (mL)	Operation time (min)
1	13	F	135	29	9.5	4.45	2.9	4	Yes	Yes	18	Yes	No	Yes	Yes	10 / 13 / 14 / 16	8 / 6 / 5 / 3	Fused	35 / 22 / 17 / 14	None	188	90
2	35	F	175	70	5.2	3.2	3.3	5	Yes	Yes	12	Yes	No	Yes	Yes	10 / 13 / 14 / 16	8 / 6 / 5 / 3	Fused	34 / 21 / 16 / 14	None	178	86
3	51	F	156	54	4.8	3.2	3	5	Yes	Yes	24	Yes	No	Yes	Yes	7 / 10 / 11 / 13	8 / 6 / 5 / 3	Fused	35 / 22 / 17 / 15	None	164	89
4	8	F	125	26	5.8	4.2	3.5	5.2	No	Yes	6	No	No	Yes	Yes	7 / 10 / 11 / 13	7 / 5 / 4 / 2	Fused	30 / 18 / 14 / 10	Mild pain	192	85
5	35	F	175	70	5.2	3.2	3.3	5	Yes	Yes	12	Yes	No	Yes	Yes	10 / 13 / 14 / 16	8 / 6 / 5 / 3	Fused	34 / 21 / 16 / 14	Mild pain	157	94
6	55	M	169	71	4.2	3	3.1	4.5	Yes	Yes	10	Yes	No	Yes	Yes	8 / 11 / 12 / 14	9 / 7 / 6 / 4	Fused	33 / 21 / 16 / 14	None	170	90
7	12	M	145	35	6.5	3.5	2.6	3.8	No	No	4	No	No	Yes	Yes	8 / 11 / 12 / 14	8 / 6 / 5 / 3	Fused	33 / 21 / 16 / 13	Mild pain	188	93
8	51	F	156	54	4.8	3.2	3	5	Yes	Yes	24	Yes	No	Yes	Yes	7 / 10 / 11 / 13	8 / 6 / 5 / 3	Fused	35 / 22 / 17 / 15	None	168	85
9	50	F	170	72	4.5	3	3	4.2	Yes	Yes	10	Yes	No	Yes	Yes	8 / 11 / 12 / 14	8 / 6 / 5 / 3	Fused	33 / 21 / 16 / 14	Mild pain	172	95
10	8	F	125	26	5.8	4.2	3.5	5.2	No	Yes	6	No	No	Yes	Yes	7 / 10 / 11 / 13	7 / 5 / 4 / 2	Fused	30 / 18 / 14 / 10	Mild pain	160	95
11	55	M	170	69	3.6	2.8	3	4.1	No	Yes	15	No	No	Yes	Yes	8 / 11 / 12 / 14	7 / 5 / 4 / 2	Fused	32 / 20 / 15 / 13	None	160	94
12	50	F	170	72	4.5	3	3	4.2	Yes	Yes	10	Yes	No	Yes	Yes	8 / 11 / 12 / 14	8 / 6 / 5 / 3	Fused	33 / 21 / 16 / 14	None	173	87
13	32	F	170	63	3.8	2.9	2.7	3.9	No	No	5	No	No	Yes	Yes	8 / 11 / 12 / 14	7 / 5 / 4 / 2	Fused	30 / 19 / 14 / 12	None	185	91
14	35	F	175	70	5.2	3.2	3.3	5	Yes	Yes	12	Yes	No	Yes	Yes	10 / 13 / 14 / 16	8 / 6 / 5 / 3	Fused	34 / 21 / 16 / 14	None	189	88
15	16	F	160	50	6	3.8	3	4.2	No	No	4	No	No	Yes	Yes	8 / 11 / 12 / 14	8 / 6 / 5 / 3	Fused	30 / 18 / 14 / 11	None	173	93
16	55	M	169	71	4.2	3	3.1	4.5	Yes	Yes	10	Yes	No	Yes	Yes	8 / 11 / 12 / 14	9 / 7 / 6 / 4	Fused	33 / 21 / 16 / 14	None	152	87
17	45	F	173	67	5.5	3.5	2.6	3.8	No	No	6	No	No	Yes	Yes	9 / 12 / 13 / 15	8 / 6 / 5 / 3	Fused	31 / 19 / 15 / 13	None	171	89
18	51	F	156	54	4.8	3.2	3	5	Yes	Yes	24	Yes	No	Yes	Yes	7 / 10 / 11 / 13	8 / 6 / 5 / 3	Fused	35 / 22 / 17 / 15	None	151	87
19	50	F	170	72	4.5	3	3	4.2	Yes	Yes	10	Yes	No	Yes	Yes	8 / 11 / 12 / 14	8 / 6 / 5 / 3	Fused	33 / 21 / 16 / 14	None	173	91
20	13	F	135	29	9.5	4.45	2.9	4	Yes	Yes	18	Yes	No	Yes	Yes	10 / 13 / 14 / 16	8 / 6 / 5 / 3	Fused	35 / 22 / 17 / 14	Mild pain	193	89
